# Supplementary material for: Sunflower and Palm Kernel Meal Present Bioaccessible Compounds after Digestion with Antioxidant Activity
Source: Foods. 2023 Sep 1;12(17):3283. doi: 10.3390/foods12173283 (PMC10486993; doi:10.3390/foods12173283)
Supplement: Supplementary file 1 [file foods-12-03283-s001.zip]

Archive with 1 entries (1 files):
- foods-2549256-supplementary.pdf
